# Supplementary material for: Common variation at 12q24.13 (OAS3) influences chronic lymphocytic leukemia risk
Source: Leukemia. 2014 Dec 5;29(3):748–51. doi: 10.1038/leu.2014.311 (PMC4360210; doi:10.1038/leu.2014.311)
Supplement: Supplementary Table 1 [file leu2014311x1.xls]

## Sheet: Sheet1
Supplementary table 1: 7 SNPS chosen for replication in the UK replication series, based on strength of association and/or biological plausability of annotated genes.
					UK-GWAS 1				UK-GWAS 2				UK-GWAS meta-analysis		UK replication				Combined		Sweden				Combined
Locus	Lead SNP	Position (hg19)	Annotated gene	Reason(s) for selection	MAF cases	MAF controls	OR	P value	MAF cases	MAF controls	OR	P value	OR	P value	MAF cases	MAF controls	OR	P value	OR	P value	MAF cases	MAF controls	OR	P value	OR	P value
2p21	rs6716622	45981426	PRKCE	Gene involved in immune response Strength of association	0.06	0.04	1.71	0.00133	0.06	0.04	1.51	0.000428	1.58	2.28e-06	0.0467033	0.043609	1.07445	0.580162	1.376	3.69706e-05	-	-	-	-	-	-
12q24	rs10735079	113380008	OAS3	Gene involved in immune response Strength of association	0.41101	0.36878	1.20527	0.0097215	0.3932	0.35166	1.20024	0.00039728	1.20193	1.16022e-05	0.384519	0.354361	1.14158	0.0118678	1.17812	5.81665e-07	0.317003	0.307018	1.047	0.69107	1.1678	8.83941e-07
19p13	rs7250162	1766073	ONECUT3	Stength of association	0.16857	0.13627	1.32788	0.0053236	0.16199	0.13399	1.26701	0.00092849	1.2868	1.62226e-05	0.145	0.13527	1.08631	0.253917	1.20376	4.64727e-05	-	-	-	-	-	-
4q24	rs2008254	2895859	BANK1	Gene is a B-cell specific scaffold protein Strength of association	0.4657	0.44096	1.10913	0.14053	0.48796	0.44076	1.22163	7.6946e-05	1.18196	4.71251e-05	0.461835	0.453896	1.03359	0.519634	1.12176	0.000336456	-	-	-	-	-	-
9p22	rs4146291	15783266	CCDC171	Strength of association	0.42417	0.45327	0.883945	0.081046	0.40374	0.44781	0.838786	0.00034315	0.853219	8.29142e-05	0.444932	0.452132	0.969392	0.568688	0.892607	0.000459313	-	-	-	-	-	-
8q22	rs17512800	103341921	UBR5	Gene disrupted in a variety of cancers	0.1677	0.1403	1.24405	0.024287	0.16194	0.13474	1.24213	0.0017865	1.24278	0.000117591	0.165566	0.130321	1.32457	8.16425e-05	1.31524	6.08584e-06	0.140867	0.181548	0.72762	0.040596	1.21632	0.000520591
6q12	rs2064389	69425811	BAI3	Gene is a p53 target	0.16857	0.20129	0.816188	0.017611	0.17678	0.20432	0.841584	0.0050608	0.832841	0.000250588	0.194372	0.200204	0.963801	0.562174	0.880553	0.00120452	-	-	-	-	-	-
GWAS= genome-wide association study
MAF= minor allele frequency
OR= odds ratio
