# Supplementary material for: Common variation at 12q24.13 (OAS3) influences chronic lymphocytic leukemia risk
Source: Leukemia. 2014 Dec 5;29(3):748–51. doi: 10.1038/leu.2014.311 (PMC4360210; doi:10.1038/leu.2014.311)
Supplement: Supplementary Table 2 [file leu2014311x2.xls]

## Sheet: Sheet1
Supplementary table 2: Relationship between rs10735079 genotype and age at diagnosis, sex and IGHV status in the UK-GWAS data.
	Age		Sex		IGHV status
Genotype counts	<63	≥63	Female	Male	Mutated	Unmutated
AA	306	318	318	306	116	119
AG	387	403	403	387	133	166
GG	145	130	130	145	58	51
P value	0.4		0.95		0.81

## Sheet: Sheet2
Table II: Relationship between rs10735079 genotype and age at diagnosis, sex and IGHV status.
Study	Genotype counts	Age		Sex		IGHV status
		<63	≥63	Female	Male	Mutated	Unmutated
UK-GWAS	AA	306	318	318	306	116	119
	AG	387	403	403	387	133	166
	GG	145	130	130	145	58	51
UK-replication	AA
	AG
	GG
Sweden	AA	72	92	102	62	104	60
	AG	79	67	94	52	89	57
	GG	18	19	26	11	21	16
Poland-1	AA	-	-	11	26	-	-
(Jamroziak)	AG	-	-	19	17	-	-
	GG	-	-	4	8	-	-
Poland-2	AA	38	33	25	43	-	-
(Karabon)	AG	26	52	40	38	-	-
	GG	7	9	6	11	-	-
Italy	AA	19	24	18	33	22	12
	AG	37	43	41	48	45	30
	GG	12	24	17	25	23	10
