# Supplementary material for: Common variation at 12q24.13 (OAS3) influences chronic lymphocytic leukemia risk
Source: Leukemia. 2014 Dec 5;29(3):748–51. doi: 10.1038/leu.2014.311 (PMC4360210; doi:10.1038/leu.2014.311)
Supplement: Supplementary Table 3 [file leu2014311x3.xls]

## Sheet: Sheet1
Supplementary table 3: Summary of genetic annotation by Haploreg with GWAS P values for proxies of rs10735079
Data are shown for proxy SNPs of rs10735079 (r2>0.8 in 1000Genomes EUR phase 1 data) that have dbSNP annotations of missense, synonymous or splice acceptor, or that demonstrate evidence of histone marks, DNAse hypersensitivity sites or transcription factor occupancy in HaploRegv2 analysis of ENCODE data generated on the GM12878 cell line. P values from the UK-GWAS meta-analysis are presented alon…
			Histone marks
SNP	Pos (hg19)	LD*	Promoter	Enhancer	DNAse HS	Bound proteins	Motifs altered	RefSeq gene	dbSNP annotation	GWAS P value†	typed/imputed‡
rs10774671	113357193	0.87						OAS1	splice acceptor	1.74 x 10-4	typed
rs1051042	113357237	0.89						OAS1	missense	0.31	imputed
rs4767031	113362751	0.95		Weak				OAS1		0.31	imputed
rs4766663	113362974	0.95		Strong	Yes	PU1, TCF12	3	OAS1		7.07 x 10-5	imputed
rs4766664	113362997	0.95		Strong	Yes	PU1, TCF12	5	OAS1		7.06 x 10-5	imputed
rs4767032	113363077	0.95		Strong			5	OAS1		7.05 x 10-5	imputed
rs4766665	113363109	0.95		Strong			4	OAS1		7.04 x 10-5	imputed
rs4988618	113363178	0.95		Strong			6	OAS1		7.03 x 10-5	imputed
rs7972033	113363283	0.93		Weak			3	OAS1		5.73 x 10-5	imputed
rs7958379	113363284	0.93		Weak			1	OAS1		6.02 x 10-5	imputed
rs6489866	113363408	0.95		Weak		CTCF	3	OAS1		7.00 x 10-5	imputed
rs7306205	113366899	0.95				CTCF	4	OAS1		6.39 x 10-5	imputed
rs1156361	113375983	0.97	Active			NFKB	3	OAS3		1.71 x 10-5	imputed
rs3815178	113376320	0.98	Active			IRF4, POL2, SIN3AK20, YY1		OAS3	5'-UTR	1.04 x 10-5	imputed
rs1859331	113376331	0.95	Active			POL2, SIN3AK20, YY1		OAS3	5'-UTR	1.53 x 10-5	imputed
rs1859330	113376388	0.95	Active			POL2, YY1		OAS3	non-syn	1.56 x 10-5	imputed
rs1859329	113376452	0.98	Active			POL2, YY1		OAS3	syn	1.04 x 10-5	imputed
rs7299132	113376913	0.99	Active		Yes			OAS3	intronic	1.80 x 10-5	imputed
rs6489879	113377822	0.99		Strong		IRF4, PU1	2	OAS3	intronic	9.23 x 10-6	imputed
rs4238033	113378081	0.99		Strong			7	OAS3	intronic	0.18	imputed
rs4767041	113378677	0.84	Weak				6	OAS3	intronic	5.21 x 10-5	imputed
rs7955267	113379039	1		Weak				OAS3	intronic	1.18 x 10-5	imputed
rs7311182	113379123	1		Weak			2	OAS3	intronic	1.20 x 10-5	imputed
rs10735079	113380008	-					3	OAS3	intronic	1.16 x 10-5	typed
*LD (r2) based upon 100Genomes EUR data and a threshold of r2>0.8 was imposed to identify SNPs correlated with rs10735079
†P values from meta-analysis of UK GWAS-1 and UK GWAS-2
‡SNPs typed in either UK GWAS-1 or UK GWAS-2 are indicated as typed
