# Supplementary material for: Common variation at 12q24.13 (OAS3) influences chronic lymphocytic leukemia risk
Source: Leukemia. 2014 Dec 5;29(3):748–51. doi: 10.1038/leu.2014.311 (PMC4360210; doi:10.1038/leu.2014.311)
Supplement: Supplementary Table 4 [file leu2014311x4.xls]

## Sheet: Sheet1
Supplementary Table 4: Association between rs10735079 and rs10774671 and transcript levels of cis-genes in the Blood eQTL browser (FDR 0.5)
Gene	Probe ID	Direction of effect on transcript level with CLL risk allele	rs10735079 P value	rs10774671 P value
OAS3	990768	↓	5.42 x 10-29	1.47 x 10-25
OAS1	3450180	↓	9.81 x 10-198	9.81 x 10-198
OAS1	7040035	↑	9.81 x 10-198	9.81 x 10-198
OAS1	1090390	↑	9.81 x 10-198	9.81 x 10-198
OAS1	1070767	↑	5.85 x 10-101	3.02 x 10-106
OAS2	3610327	↑	7.08 x 10-8	1.60 x 10-8
OAS2	7320561	↓	1.66 x 10-6	2.41 x 10-6
RPH3A	6400189	↑	2.81 x 10-5	9.84 x 10-5
FDR= false discovery rate
